# Supplementary material for: Association Between COVID-19 Exposure Duration on Receptive and Expressive Language Development in Preschool Children
Source: Children (Basel). 2025 Dec 1;12(12):1637. doi: 10.3390/children12121637 (PMC12731886; doi:10.3390/children12121637)
Supplement: Supplementary file 1 [file children-12-01637-s001.zip]

Archive with 1 entries (1 files):
- children-3986414-supplementary.pdf
